# Supplementary material for: UniPR1331: Small Eph/Ephrin Antagonist Beneficial in Intestinal Inflammation by Interfering with Type-B Signaling
Source: Pharmaceuticals (Basel). 2021 May 24;14(6):502. doi: 10.3390/ph14060502 (PMC8225182; doi:10.3390/ph14060502)
Supplement: Supplementary file 1 [file pharmaceuticals-14-00502-s001.zip]

Archive with 1 entries (1 files):
- pharmaceuticals-1228672-supplementary.pdf
